# Supplementary material for: Impact of Ecological Restoration on the Physicochemical Properties and Bacterial Communities in Alpine Mining Area Soils
Source: Microorganisms. 2023 Dec 25;12(1):41. doi: 10.3390/microorganisms12010041 (PMC10818615; doi:10.3390/microorganisms12010041)
Supplement: Supplementary file 1 [file microorganisms-12-00041-s001.zip]

Archive with 1 entries (1 files):
- microorganisms-2759609-supplementary.pdf
